# Supplementary material for: Stress Exposure of Evolved Bacteriophages under Laboratory versus Food Processing Conditions Highlights Challenges in Translatability
Source: Viruses. 2022 Dec 30;15(1):113. doi: 10.3390/v15010113 (PMC9865000; doi:10.3390/v15010113)
Supplement: Supplementary file 1 [file viruses-15-00113-s001.zip]

Archive with 1 entries (1 files):
- viruses-2020638-supplementary.pdf
